# Supplementary material for: Life-Time Environmental Chemical Exposure and Obesity: Review of Epidemiological Studies Using Human Biomonitoring Methods
Source: Front Endocrinol (Lausanne). 2021 Nov 11;12:778737. doi: 10.3389/fendo.2021.778737 (PMC8632231; doi:10.3389/fendo.2021.778737)
Supplement: Supplementary file 1 [file DataSheet_1.xlsx]

## Sheet: MT1
Matrix table 1: Bisphenol (BPA, BPS, BPF)
References	Exposure assessment time	Gender	Outcome assessment time
			Infant				Toddler				Preschooler			School-aged									Adolescent						Adult and Elderly
			1				2				3	4	5	6		7	8	9	10	11	12	13	14	15	16	17	18	19	20	21-29	30-39	40	41-43	44	45-49	50-52	53	54-59	60-74	75-79	80-87
61	6.3-15 GW	overall				↑
		M				―
		F				↑
73	1st Tr	overall	―						―			―
79	1st-2nd Tr	M																―
		F																↓
50, 80	1st-3rd Tr	overall		―				―				↑							― (BPA, BPS, BPF)
78	2nd-3rd Tr	overall					↓
71	3rd Tr	overall										―
70		overall															―
72	34 GW (mean)	overall														↑
		M														―
		F														↑
8	40 GW (mean)	overall														↑
		M														―
		F														↑
79	1 ̶ 2	overall					↓
73	2.5	overall										↑
8, 72	3	overall											―			↑, ―
73, 70	4	overall										↑
		M															―
		F															↑
72, 79	5	overall											―			―		―
63	6	overall												―														―
8	7	overall														―
68	6 ̶ 8	overall																― ,↓
79	9	overall																↑
81	9 ̶ 12	M																―
		F																↑
62, 82	6 ̶ 18	overall												↑
		M												↑
		F												↑
34, 83	6 ̶ 19	overall												↑,― (BPA), ↑( BPS, BPF)
7	6 ̶ 17	overall												↑(BPA, BPS, BPF)
		F												↑(BPA, BPS, BPF)
85	8 ̶ 15	overall															↑
66	8 ̶ 19	overall															↑
		M															↑
		F															↑
63	19	overall																										―
75	≥ 18	overall																									↑
48, 67, 86	≥ 20	overall																											↑, ― (BPA), ↑(BPS, BPF)
		M																											↑
		F																											↑
69, 84	≥ 40	overall																														↑
		F																																↑
41	18 ̶ 74	overall																									↑
64	18 ̶ 79	overall																									↑
65	30 ̶ 49	overall																													↑
2	40.1 (mean)	overall																														↑
		M																														―
		F																														↑
77	44.3 (mean)	overall																																↑
76	53.5 (mean)	overall																																			↑
74	60 ̶ 87	overall																																					↑
		M																																					―
		F																																					↑

## Sheet: MT2
Matrix table 2: DEHP(MEHP, MEHHP, MEOHP, MECPP, MCMHP, PA)
References	Exposure assessment time	Gender	Outcome assessment time
			Infant	Toddler	Preschooler			School-aged									Adolescent					Adult and Elderly
			1	2	3	4	5	6		7	8	9	10		12	13	14	15	17	18	19	20–29	30–39	40.1	41–49	50–59	≥ 60
50, 70, 87	1st Tr	overall											↑ (PA)
											↓, ―
												―
93		M				↓
93		F				↑
50, 87	2nd Tr	overall											―
											―
												―
95	mean (14 + 26.9 GW)	overall					↑			↑		↑		↑	↑
96	mean (16 + 26 GW)	overall									―
99	2nd-3rd Tr	overall				↓ ∑
50, 87, 98, 101	3rd Tr	overall					―			↓			―
											―
						↓
												―
100	38–40 GW	overall	↓
96	1	overall									↓
93	4	M				↓ ∑
		F				↑ ∑
96	5	overall									↑
94, 102, 110	6-8	overall								―
								↓, ―
94		M						↓
94		F						↓
96	8	overall									―
90	6–13	prepubertal F						↑(%MEHHP/DEHP metabolites)
90		purbertal F						―
105	6.5–15	overall							↑
89, 92	6–18	overall						↑(MEHP, MEHHP, MEOHP)
106, 108	6–19	overall						―
111		M						―
111		F						↓
107	8–13	M									―
107		F									↓(MEHP, MEHHP, ∑)
109	8–15	overall									↑(∑, MEHP)
91	10–15	overall											―
97, 104	≥ 18	overall																		↑(MEHP, MEHHP, MECPP, MEHP/MEHHP)
97, 112		M																		↑(MEHHP, MEOHP)
97		F																		↑(MEHHP, MECPP)
88	≥ 19	M																			―
		F																			↑(MEHHP, ∑)
																										↑(MEHHP, MEOHP, ∑)
48, 106	≥20	overall																				↑(MECPP, ∑)
111	20–59	M																					―
111		F																					↓
65	30–49	overall																					― (MEHHP, MEOHP)
2	40.1	overall																						― (∑)
49	≥ 60	overall																									↑(MEOHP)

## Sheet: MT3
Matrix table 3: Non-DEHP (MBP, MEP, MMP, MBzP, MiBP, MCNP, etc)
References	Exposure assessment time	Gender	Outcome assessment time
			Infant	Toddler	Preschooler			School aged								Adolescent						Adult and Elderly
			1	2	3	4	5	6	7	8	9	10	11	12	13	14	15	16	17	18	19	20-29	30-49	50-59	60-80	>80
70, 93	1st Tr	overall				― (MEP, MBzP, MiBP), ↑ MBP				↓ MBzP, ― (MnBP, MEP, MiBP)
103	1st, 3rd Tr	overall							↓
50	1st-3rd Tr	overall										―
87		M									↑ MBzP, ― MCPP
		F									↑ (MiBP, MBP), ↓MBzP, ―MCPP
95	14 &26.9 GW	overall					↑ (MEP, MBP, MBzP, MiBP), ― (MCNP, MCOP)
96	16 & 26 GW	overall								↓ MBzP,― (MBP, MEP, MiBP)
99	2nd-3rd Tr	overall				↑ MCPP, ― (MBzP, MEP, MBP, MiBP, )
		F				↓ MEP, ― (MBzP, MBP, MiBP, MCPP )
98	3rd Tr	overall				― (MBzP, MEP, MBP, MiBP, MCPP)
101		M					―		↓
101		F							―
96	1 ̶ 4	overall								―
101	3	overall					―		―
93	4	M				↓ (MBP, MEP, MiBP), ― MBzP
		F				↑ (MBP, MEP, MiBP), ― MBzP
96, 101	5	overall					―		―	―
94, 102, 110	6 ̶ 8	overall							↑ (MEP, MBP, MiBP), ― MBzP, MCPP
		overall						↑ (MEP, MBP, MiBP), ― MBzP
		M						↓ MBzP, ― (others)
		F						↑ MMP, ― (others)
96	8	overall								↑ MEP, ― (MBP, MBzP, MiBP)
107	8 ̶ 13	M								↑ (MBP, MiBP, MEP)
		F								― (MBP, MiBP, MEP)
105	6.5 ̶ 15	overall							↑ (MEP, MBP, MiBP), ― ( MBzP)
109	8 ̶ 15	overall								↑ (MBP, MiBP, MMP, MEP, MOP, MINP, MBzP)
91	10 ̶ 15	overall										↑ MBP, ― (others)
89, 92	6 ̶ 18	overall						↑ (MMP, MBzP, MBP)
106, 108	6 ̶ 19	overall						↑ (MBP, MiBP, MEP), ― (MBzP, MCNP)
		M						↑ (MBP, MiBP, MEP), ― (MBzP, MCNP)
111	6 ̶ 11							― (all)
								― (all)
111	12 ̶ 19	M												― All
		F												↑ MEP, ― (others)
97, 104, 112	≥ 18	overall																		↑ (MMP, MBzP), ―,↑ (MEP MBP)
		F																		↑ (MMP, MBP),―(MEP, MBzP)
88	≥ 19	M																			↑ MBP
		F																						↑ MBP
48106	≥ 20	overall																				↑(MEP, MBzP), ―(others)
111	20 ̶ 59	M																				↑ (MEP, MBzP), ― (MCP, MOP, MBP, MiBP)
		F
65	30 ̶ 49	overall																					― (MBP)
2	40.1	overall																					― (MBP, MiBP, MBzP)
49	≥ 60	overall																							↑ (MBP, MEP, MMP)
		M																							↑ MBP
		F																							― MBP
111	60 ̶ 80	M																							↑ MEP, ― (others)
		F																							↓ MEP , ― (others)

## Sheet: MT4
Matrix table 4: PBDEs
References	Exposure assessment time	Gender	Outcome assessment time
			Infant	Toddler	Preschooler			School aged						Adolescent		Adult and Elderly
			1	2	3	4	5	6	6.5	7	7.7	8	9 ̶ 13	14-17	18-19	20	70	71-75
123	16 GW	overall	↓ {BDE100, 153 and ΣPBDE (BDE28,47,99,100,153)} ―(others)
103	1st, 3rd Tr	overall								― (All BDEs)
127	26.7 GW	overall								― (All BDEs)
		M								― (Σ4PBDE)
		F								↓ (Σ4PBDE)
4	At birth	overall								↓(BDE153,154), ―(others)
		M								↓(BDE153,154), ―(others)
		F								― (All)
114	1, 2, 3, 5, 8	overall										↓BDE153,―(others)
127	7	overall								↓ (BDE153), ―(others)
117	≥ 18	overall													↑ (BDE47), ↓ (BDE153), ― (other BDEs)
145	70	overall															― (BDE47)
141	70 ̶ 75	M															― (BDE47)
		F															― (BDE47)

## Sheet: MT5
Matrix table 5: PFASs (PFOA, PFOS, PFNa, PFDA etc)
References	Exposure assessment time	Gender	Outcome assessment time
			Infant	Toddler	Preschool			School aged							Adolescent	Adult and Elderly
			1	2	3	4	5	6	7	7.7	8	9	12	13	14-19	20	21-75
146, 137	1st-2nd Tr	overall	↓(PFOS, PFOA)						― (PFOA, PFOS)
51	11.3 GW	overall	↑ (PFOA, PFNA,PFDA), ―(PFOS, PFHxS)	↑ (PFOA, PFNA,PFDA), ―(PFOS, PFHxS)
		M	― (PFNA,PFDA)	― (PFNA,PFDA)
		F	↑ (PFNA, PFDA)	↑ (PFNA, PFDA)
3	16 GW	Overall											↑ (PFOA, PFHxS), ― (PFOS, PFNA)
		M											― (PFOA, PFHxS)
		F											↑ (PFOA, PFHxS)
122	16 & 26 GW	overall		↑ PFOA, ― (PFOS, PFNA, PFHxS)
115	< 20 GW	overall					↑ (PFOS, PFOA)
120	< 22 GW	overall								― (PFOA, PFOS, PFNA,PFHxS)
124	24 GW	overall					↑ (PFOA,PFOS)
138	30 GW	Overall														― (PFOS, PFNA, PFOSA)
		F														↑ PFOA
113	At birth	M					↑ PFNA, ―(others)
		F					↑ PFBS, ↓ PFDoA, ―(others)
121	2 wk postpartum	overall		↑ PFOS, ― (others)			↑ PFOA, ― (others)
3, 137	3 ̶ 3.2	Overall								― (PFOA, PFOS, PFNA,PFHxS)			― (PFOA, PFHxS, PFOS, PFNA)
121	5	overall					↓ (PFOA, PFNA, PFDA), ― (others),
3	8	Overall											― (PFOA, PFHxS, PFOS, PFNA)
3	12	Overall											― (PFOA, PFHxS, PFOS, PFNA)

## Sheet: MT6
Matrix table 6: OCs (DDT, DDE, PCBs, HCH, HCB etc)
References	Exposure assessment time	Gender		Outcome assessment time
			Infant	Toddler	Preschooler			School aged						Adolescent				Adult and Elderly
			1	2	3	4	5	6	7		8	9	12	14	15	16	18-19	20-22	23-30	31-49	50	51-69	70	71-74	75
126, 132 142	1st Tr	overall		↑ (DDE, HCB), ― (DDT, PCBs, β-HCH)		↑ (HCB, DDE), ―PCBs
103	1st, 3rd Tr	overall							↑(DDE, HCB, β-HCH, PCB138,153,180), ―(other)
115	<20 GW	overall					↑ PCB153, ― (others)
135	26 GW	overall		↑ (DDT, DDE)
134, 118		M										↑ (DDT, DDE)	↑ (DDT, DDE)
		F										―
136	3rd Tr	overall							―
130	34 GW	overall					↑ (PCB, DDE)
		F							↑ (PCB, DDE)
133	9-40 GW	overall					―(PCB153, DDE)
147	pregnancy	overall																↑DDE, ― PCBs
116	near delivery	F		↑ (DDE, DDT), ― (others)
149, 129, 139, 148	at birth	overall	↑ (PCB, HCB, DDE)						↑ (PCB), ↓↑ (HCB), ―(DDE, DDT, HCB)
									―(PCBs, DDE, HCB)
129		F							↑ DDE, ―(PCBs, HCB)
121	2 wk postpartum	overall		↑ HCB, ―(others)			↑ HCB, ―(others)
133	12m	overall					―(PCB153, DDE)
121	5	overall					↓ (HCB, DDE, PCBs)
125	8 ̶ 10	M												― (all)				― (all)
		F												↓ Σ(PCB138,153,180), ― (DDE, HCB)				↓ ΣPCB, ― (DDE, HCB)
143	18 ̶ 30	overall															↑DDE, ↑↓PCBs, ―(others)
117, 119, 131, 144	≥ 18	overall															↑ DDE, ß-HCH, ↑ Σ(28PCBs+DDE), ↓ (PCB153, 180, 170 and ΣPCB)
		F															↑(DDT, β-HCH, PCB74, 99), ↓PCB180 , ―(others)
128	≥ 20	overall																↑ (PCB126, β-HCH), ↓ (other PCB)
140	50 ̶ 75	overall																			↑ PCB 118, ↓ PCB180, ―(PCB105, DDE)
141, 145	70	overall																					↑↓ (PCBs), ↑ (DDE), − (others)
141	75	overall																							↑↓ (PCBs), ↑ (DDE), − (others)
